# Supplementary material for: Prevalence and Incidence of Atrial Fibrillation in Heart Failure with Mildly Reduced or Preserved Ejection Fraction: (Additive) Value of Implantable Loop Recorders
Source: J Clin Med. 2023 May 26;12(11):3682. doi: 10.3390/jcm12113682 (PMC10253837; doi:10.3390/jcm12113682)
Supplement: Supplementary file 1 [file jcm-12-03682-s001.zip]

Archive with 1 entries (1 files):
- jcm-2410637-supplementary.pdf
